# Supplementary material for: Hybrids of 1,4-Quinone with Quinoline Derivatives: Synthesis, Biological Activity, and Molecular Docking with DT-Diaphorase (NQO1)
Source: Molecules. 2022 Sep 21;27(19):6206. doi: 10.3390/molecules27196206 (PMC9572083; doi:10.3390/molecules27196206)
Supplement: Supplementary file 1 [file molecules-27-06206-s001.zip]

Archive with 1 entries (1 files):
- molecules-1883018-supplementary.pdf
